# Supplementary material for: The Incorporation of Zinc into Hydroxyapatite and Its Influence on the Cellular Response to Biomaterials: A Systematic Review
Source: J Funct Biomater. 2024 Jun 28;15(7):178. doi: 10.3390/jfb15070178 (PMC11277605; doi:10.3390/jfb15070178)
Supplement: Supplementary file 1 [file jfb-15-00178-s001.zip]

Archive with 1 entries (1 files):
- jfb-3050785-supplementary.pdf
